# Supplementary material for: Genetic typing of isolates of Rickettsia typhi
Source: PLoS Negl Trop Dis. 2022 May 31;16(5):e0010354. doi: 10.1371/journal.pntd.0010354 (PMC9203007; doi:10.1371/journal.pntd.0010354)
Supplement: S1 Table — Intergenic locations are indicated with a dash after the ORF closest to the chromosome origin. Variant sites in the MAMA primers are highlighted in red and the plus or minus indicates their directions within the intergenic regions relative to the ORFs or pseudogene (e. g., 4_PG07). (XLS) [file pntd.0010354.s001.xls]

## Sheet: S1_Table
SNP Number _Gene Site	R. typhi Wilmington Coordinate	SNP	Genome Selectivity	Forward Primer	Forward Primer Sequence	Reverse Primer	Reverse Primer Sequence	Amplicon Length
1_058	77949	G	B/W	RT0058_1059F_GG	GCATATGAATGTTTTACTTGCAGAGG	RT0058_1252R	GCGCTTTTTCAACATCGAGTA	194
		T	TH	RT0058_1059F_CT	GCATATGAATGTTTTACTTGCAGACT	RT0058_1252R	GCGCTTTTTCAACATCGAGTA	194
2_081	105947	G	B	RT0081_379F_TC	TTTTTACAAATGTTTGCTTTATCCTC	RT0081_521R	CATGCTTTAAAATAAGAATACCCTGT	143
		A	TH/W	RT0081_379F_GT	TTTTTACAAATGTTTGCTTTATCCGT	RT0081_521R	CATGCTTTAAAATAAGAATACCCTGT	143
3_098	129093	A	B/TH	RT0098_198F	AACAAGCCAGGTTATTGTTCC	RT0098_384R_CT	AAACAAGCTATTTTTAGGTCCTCT	187
		C	W	RT0098_198F	AACAAGCCAGGTTATTGTTCC	RT0098_384R_AG	AAACAAGCTATTTTTAGGTCCTAG	187
4_PG07	129371	G	B	RT0098_43F(+)_GG	GTTTTTCAAACTATCCTAATTAAGGGG	RT0098_252R(+)	GATCCTGTGCACTATACAAGTAAGG	210
		T	TH/W	RT0098_42F(+)_CT	GGTTTTTCAAACTATCCTAATTAAGGCT	RT0098_252R(+)	GATCCTGTGCACTATACAAGTAAGG	211
5_099-I	134002	C	B/TH	RT0100_394F(-)_CC	GTTTTACTGCAGGATGCC	RT0100_226R(-)	GAGTCATGTATTTCAGGAGTGTGA	169
		T	W	RT0100_396F(-)_AT	GCGTTTTACTGCAGGATGAT	RT0100_226R(-)	GAGTCATGTATTTCAGGAGTGTGA	171
6_136-I	178953	T	B/W	RT0137_42F(+)_TA	AATAGAGAGCTAACAATATTTAGCATA	RT0136_76R	GCATGTATCTTCTTAAGCCTTCATC	235
		G	TH	RT0137_45F(+)_TC	AGAGAGCTAACAATATTTAGCATC	RT0136_76R	GCATGTATCTTCTTAAGCCTTCATC	232
7_140	181529	T	B	RT0140_1171F	TCCGGTAAAATTGCAAAAACA	RT0140_1309R_CT	CAGCTATTACCTCGTCAATTACCT	139
		G	TH/W	RT0140_1171F	TCCGGTAAAATTGCAAAAACA	RT0140_1309R_GG	CAGCTATTACCTCGTCAATTACGG	139
8_223	288379	C	B	RT0223_48F_CC	AAGGTTAATTTTTTTCAAAAAGCTTCC	RT0223_304R	GCGCTACTTGTTCTAATGCAG	257
		T	TH/W	RT0223_48F_CT	AAGGTTAATTTTTTTCAAAAAGCTTCT	RT0223_304R	GCGCTACTTGTTCTAATGCAG	257
9_230	295156	A	B/W	RT0230_301F_AA	GAAGCAAAACTACCTTTTTTAACTAA	RT0230_506R	GCTAAATATTGCGGCACCTT	206
		C	TH	RT0230_301F_CC	GAAGCAAAACTACCTTTTTTAACTCC	RT0230_506R	GCTAAATATTGCGGCACCTT	206
10_238	300876	A	B/TH	RT0238_370F_CA	ACAACAGTAATGAATAATGCCA	RT0238_559R	GCTGATAAGCAAAGCGCATA	190
		G	W	RT0238_370F_CG	ACAACAGTAATGAATAATGCCG	RT0238_559R	GCTGATAAGCAAAGCGCATA	190
11_290	368218	T	B	RT0290_108F	AACGCAGGACACACAAACTG	RT0290_271R_CT	CATTACATAAAGCTGCTCTTATTCT	164
		C	TH/W	RT0290_108F	AACGCAGGACACACAAACTG	RT0290_271R_GC	CATTACATAAAGCTGCTCTTATTGC	164
12_348-I	440806	T	B	RT0349_429F(-)	TGCCATACCGTAGCTTAACAA	RT0349_167R(-)_CA	GACTAACTAAATCCAATATATAACACA	263
		A	TH/W	RT0349_429F(-)	TGCCATACCGTAGCTTAACAA	RT0349_167R(-)_CT	GACTAACTAAATCCAATATATAACACT	263
13_398	505332	G	B/TH	RT0398_661F	TTTTCAGAGCTGATACCTGCAA	RT0398_935R_TC	GCACTAGGCAGTGGAATAAAAATTTC	275*
		A	W	RT0398_661F	TTTTCAGAGCTGATACCTGCAA	RT0398_935R_AT	GCACTAGGCAGTGGAATAAAAATTAT	275*
15_438	557029	G	B/TH	RT0438_710F	TCAATAATACTACAGGCATTGACG	RT0438_821R_GC	ATTGTGTCTAATGAGCCTATATTAGC	112
		T	W	RT0438_710F	TCAATAATACTACAGGCATTGACG	RT0438_821R_GA	ATTGTGTCTAATGAGCCTATATTAGA	112
16_453-I	583816	C	B/W	RT0453_1122F(+)_TC	GTATTTTCGACGTATCATAAAATATC	RT0453_1289R(+)	GGCTTAGCAACAACTAAACAGC	168
		T	TH	RT0453_1122F(+)_CT	GTATTTTCGACGTATCATAAAATACT	RT0453_1289R(+)	GGCTTAGCAACAACTAAACAGC	168
17_469	601041	G	B	RT0469_139F_CC	TTTACTGGCTCAAATGGTACC	RT0469_243R	AAATTCTAAATCTAACTCTTTGTTTGC	105
		T	TH/W	RT0469_137F_GA	GTTTTACTGGCTCAAATGGTAGA	RT0469_243R	AAATTCTAAATCTAACTCTTTGTTTGC	107
18_473	603968	G	B	RT0473_781F_CC	GCTGAAATATCATATAATGAAATGGCC	RT0473_999R	CGCAGAACCAGAAGAAACAG	219
		T	TH/W	RT0473_781F_GA	GCTGAAATATCATATAATGAAATGGGA	RT0473_999R	CGCAGAACCAGAAGAAACAG	219
20_554-I	718282	T	B	RT0554_139F(-)_AA	CAGAGCAGTCATTTCGAAA	RT0554_80R	CAAAAACATAGCAAAGCAAAGAAA	219
		C	TH/W	RT0554_139F(-)_TG	CAGAGCAGTCATTTCGATG	RT0554_80R	CAAAAACATAGCAAAGCAAAGAAA	219
21_608	790975	G	B/TH	RT0608_1694F	CGCATGCCGGTATTAGTGTA	RT0608_1823R_AG	GCAATCTGACCACTTAGAGGAG	130
		A	W	RT0608_1694F	CGCATGCCGGTATTAGTGTA	RT0608_1823R_TA	GCAATCTGACCACTTAGAGGTA	130
24_764	968408	G	B/TH	RT0764_340F_AG	GAAATAGGAGCAGGTGATCAAAG	RT0764_520R	CGTATCGTAGCGTGACTTGTG	181
		A	W	RT0764_340F_TA	GAAATAGGAGCAGGTGATCAATA	RT0764_520R	CGTATCGTAGCGTGACTTGTG	181
25_796-I	1018852	G	B	RT0796_19F(-)_CC	AAATTATTGTAATTCATGTATGGATATCCC	RT0796_273R(+)	AAGCTCTCAAAGCAATACTCATCA	292
		T	TH/W	RT0796_19F(-)_GA	AAATTATTGTAATTCATGTATGGATATCGA	RT0796_273R(+)	AAGCTCTCAAAGCAATACTCATCA	292
26_832	1062753	C	B/W	RT0832_918F	AATGGGTTTTGGTCATCGAG	RT0832_1089R_CC	TCTCTCAATAAAATATTCATCTTTAAGACC	172
		T	TH	RT0832_918F	AATGGGTTTTGGTCATCGAG	RT0832_1089R_CT	TCTCTCAATAAAATATTCATCTTTAAGACT	172
* 45 cycles instead of 35 cycles
IGR regions(I)
