# Supplementary material for: Genetic typing of isolates of Rickettsia typhi
Source: PLoS Negl Trop Dis. 2022 May 31;16(5):e0010354. doi: 10.1371/journal.pntd.0010354 (PMC9203007; doi:10.1371/journal.pntd.0010354)
Supplement: S2 Table — The name of the respective open reading frame (ORF) or intergenic region locus (IGR) is indicated at the bottom of each column. (XLS) [file pntd.0010354.s002.xls]

## Sheet: S2_Table
	1_058	2_081	3_098	4_PG07	5_099-I	6_136-I	7_140	8_223	9_230	10_238	11_290	12_348-I	13_398	15_438	16_453-I	17_469	18_473	20_554-I	21_608	24_764	25_796	26_832
Rt B9991PP	G	G	A	G	C	T	T	C	A	A	T	T	G	G	C	G	G	T	G	G	G	C
Rt B10056PP	G	G	A	G	C	T	T	C	A	A	T	T	G	G	C	G	G	T	G	G	G	C
Rt B72	G	G	A	T	C	T	G	T	A	A	C	T	G	G	C	G	T	T	G	G	G	C
Rt Bb-a	G	G	A	T	C	T	G	T	A	A	C	T	G	G	C	G	T	T	G	G	G	C
Rt Bb-b	G	G	A	T	C	T	G	T	A	A	C	T	G	G	C	G	T	T	G	G	G	C
Rt TH1527	T	A	A	T	C	G	G	T	C	A	C	A	G	G	T	T	T	C	G	G	T	T
Rt TA837	G	A	A	T	C	T	G	T	C	A	C	A	G	G	C	T	T	C	G	G	T	C
Rt NA18PP	G	A	A	T	C	T	G	T	A	A	C	A	G	G	C	T	T	C	G	G	T	C
Rt Museibov	G	A	A	T	C	T	G	T	A	A	C	A	G	G	C	T	T	C	G	G	T	C
Rt Ger	G	A	A	T	C	T	G	T	A	A	C	A	G	G	C	T	T	C	G	G	T	C
Rt BII	G	A	A	T	C	T	G	T	A	A	C	A	G	G	C	T	T	C	G	G	T	C
Rt AZ306	G	A	A	T	C	T	G	T	A	A	C	A	G	G	C	T	T	C	G	G	T	C
Rt AZ331-a	G	A	A	T	C	T	G	T	A	A	C	A	G	G	C	T	T	C	G	G	T	C
RT AZ331-b	G	A	A	T	C	T	G	T	A	A	C	A	G	G	C	T	T	C	G	G	T	C
Rt AZ332-a	G	A	A	T	C	T	G	T	A	A	C	A	G	G	C	T	T	C	G	G	T	C
Rt AZ332-b	G	A	A	T	C	T	G	T	A	A	C	A	G	G	C	T	T	C	G	G	T	C
Rt AZ357	G	A	A	T	C	T	G	T	A	A	C	A	G	G	C	T	T	C	G	G	T	C
Rt Gear	G	A	A	T	C	T	G	T	A	A	C	A	G	G	C	T	T	C	G	G	T	C
Rt Gear H1268	G	A	A	T	C	T	G	T	A	A	C	A	G	G	C	T	T	C	G	G	T	C
Rt Rat 18	G	A	A	T	C	T	G	T	A	A	C	A	G	G	C	T	T	C	G	G	T	C
Rt FLA (F2)	G	A	A	T	C	T	G	T	A	A	C	A	G	G	C	T	T	C	G	G	T	C
Rt FLA (F2) H6590	G	A	A	T	C	T	G	T	A	A	C	A	G	G	C	T	T	C	G	G	T	C
Rt WilmPP	G	A	C	T	T	T	G	T	A	G	C	A	A	T	C	T	T	C	A	A	T	C
Rp Madrid Er	G	A	A	T	neg	T	G	T	A	A	C	neg	G	G	neg	T	T	G	G	G	T	C
ORF or IGR	pntB	pgsA	tr fact	PG07	IGR	IGR	gatB	unk	efp	unk	lacA	IGR	murG	sca3	IGR	unk	iscS1	IGR	pccA	metK	unk	gltA
Same nt at SNP site in RP genome	Y	Y	Y	Y	Y	Y	Y	Y	Y	Y	Y	Y	Y	Y	N/A	Y	Y	N/A	Y	Y	Y	Y
