# Supplementary material for: Genetic typing of isolates of Rickettsia typhi
Source: PLoS Negl Trop Dis. 2022 May 31;16(5):e0010354. doi: 10.1371/journal.pntd.0010354 (PMC9203007; doi:10.1371/journal.pntd.0010354)
Supplement: S3 Table — (XLS) [file pntd.0010354.s003.xls]

## Sheet: S3_Table
Site	Rtyphi W location	Rp vs RtW primer site mismatches	Rp vs RtW primer site mismatches	SNP site	RtW amplicon size	Variability of Rpx13 amplicon
SNP_T1 RT0058	77924-78117	CCATATGAATGTTTTACTTGCAGA(AG)	GAGCTTTTTCAACGTCGAGTA	TW-G>T; Rp-G	194	none
SNP_T2 RT0081	105830-105972	TTTTTACAAATGTTTGCTTTATCT(AT)	CATGCTTTAAAATAAGAATAACCTGT	TW-A>G; Rp-A	143	none
SNP_T3 RT0098	128930-129116	GAATAAGCTATTTTTAGGTCCT(TT)	AACAAGCCAGGTTATGGTTCC	TW-A>C; Rp-A	187	1 bp insertion Breinl only (seq error?)
SNP_T4 PG07	129344-129554	AATTTTCCCATCACTGCTAATTAAGT(AT)	GATCCTGAACATGATACAAGTGAGG	TW-T>G; Rp-T	210-211	none
SNP_T5 RT0099-100	133983-134153	GCATTTTACTGAAGGATG(TT)	no match	TW-C>T; neg	169-171	no match
SNP_T6 RT0136-137	178745-178979	AATATAATAGATATAAGATTTAGAA(GA)	GCATGTATCTTCTTAAGCCTTCATC	TW-T>G; Rp-T	232-235	none
SNP_T7 RT0140	181506-181644	CAGCTATTACCTCGTCAATTAC(AG)	TCTGGGAAAATTGCAAAAACC	TW-G>T; Rp-G	139	none
SNP_T8 RT0223	288353-288609	AAGGTTAATTTTTTTCAAAAAGCTT(GT)	YCGCTACTTGTTCTAATGCAG	TW-T>C; Rp-T	257	1 bp deletion RpGvF12 forward primer (error?); 5' end C/T, 3 bp internal deletion GvV12, GvF24, GvV257
SNP_T9 RT0230	295131-295336	GAAGCAAAACTACCTTTTTTAACC(GA)	GCTAAATATTGAGGCACCTT	TW-A>C; Rp-A	206	none
SNP_T10 RT0238	300855-301044	ACAACAKTAATGAATAATGC(GA)	GCTGATAAGCAAATCGCATA	TW-A>G; Rp-A	190	5' primer: GvF12, GvF24, GvV257
SNP_T11 RT0290	368194-368357	CATTGCATAAAGCTGCCCTTATT(TC)	AACGCAGGATACACAAACTG	TW-C>T; Rp-C	164	none
SNP_T12 RT0348-349	440570-440832	AACTAACTGAACCAAGTATATAATC(AT)	TGCCATACTTTAATTATTTAC	TW-A>T; neg	263	not match 3' of reverse; internal amplicon 4 types, primer sites conserved
SNP_T13 RT0398	505083-505357	GCACTAGGCAGTGGAATAAAGATT(GC)	TTTTCAGAGCTGATACCTGCAA	TW-G>A; Rp-G	275	none
SNP_T15 RT0438	556943-557054	ATTGTATCTAATGAGCCTATATTA(CC)	TAAATAATACTACAGAAATTGACG	TW-G>T; Rp-G	112	none
SNP_T16 RT0453-454	583791-583958	no match	no match	TW-C>T; neg	168	no match (identical 31 bp IGR region only, no variants)
SNP_T17 RT0469	600957-601063	GTTTTACCGGCTCAAGTGGTA(TA)	AAATGCTAAATCTAGCTCTTTGTTTGC	TW-T>G; Rp-T	107	none
SNP_T18 RT0473	603776-603994	TCTGAAATAGCATATAATGAGATGG(AA)	AGCAGAACCAGAAGAAACAG	TW-T>G; Rp-T	219	none
SNP_T20 RT0554-555	718082-718300	TAGAGCAATTATTCCGA(GA)	CAAAAACATAGCAAAGCAAAGAAA	TW-C>T; Rp-G	219	none
SNP_T21 RT0608	790954-791083	GCAATCTGACCACTTAAAGG(AG)	CGCATGCCGGTATTAGTGTA	TW-G>A; Rp-G	130	none
SNP_T24 RT0764	968386-968566	GAAATAGGAGCAGGTGATCAA(GA)	CGTATCGTAGCGTGACTTGTG	TW-G>A; Rp-G	181	1 SNP Internal RpMadridE, RpNMRC Madrid E only
SNP_T25 RT0796	1018590-1018881	AAGCAGAATTAATGCATGAATGGATATC(AA)	AAGCTCTCAAAGCAATACTCATCA	TW-T>G; Rp-T	292	5 bp internal deletion RpGvF24, RpGvF12 only
SNP_T26 RT0832	1062724-1062895	TCTTTCAATAAAATATTCATCTTTAAGA(GC)	AATGGGTTTTGGTCATCGAG	TW-C>T; Rp-C	172	none
