# Supplementary material for: Genetic typing of isolates of Rickettsia typhi
Source: PLoS Negl Trop Dis. 2022 May 31;16(5):e0010354. doi: 10.1371/journal.pntd.0010354 (PMC9203007; doi:10.1371/journal.pntd.0010354)
Supplement: S4 Table — Intergenic locations are indicated with a dash after the ORF closest to the chromosome origin. Variant sites in the MAMA primers are highlighted in red and the plus or minus indicates their directions within the intergenic regions relative to the ORFs. (XLS) [file pntd.0010354.s004.xls]

## Sheet: S4_Table
Site	Rt Wilmington	INDEL	RtW amplicon	RtW	RtTH1527	RtB9991 PP	Locus	Primer name	Primer sequence	Amplicon Length (bp)				Amplicon	Variability in Rp 13 genomes?
	Tandem repeat	Size (bp)	coordinates	region	region	region				Wilmington	TH1527	B9991	Rp Primer site mismatches	Rp (bp)
i1_032	2.3 x 33 bp	33	41959-42131	insertion	insertion	no	RT0032	RT0032_A_2297F	ATCAGATAGCAAGCCGTGGA	173	173	140	ATCAGATGGCAAGCCGTGGA	134	none
				2.3 x 33	2.3 x 33	1.3 x 33	virB6-like	RT0032_2469R	TGTAGGTGTTGACGCAGCTC				TGTAGGTGTCGACGCACCTC
i2_052	6.0 x 150 bp	450	70187-71583	no	no	insertion	RT0052	RT0052_2036F	TCACAAATGCTAAACAGGCAGT	1397	1397	1847	TCACAAATGCTAAACAGGCAGT	669	1 internal SNP RpBuV67CWPP
				6.0 x 150	6.0x150	9 x 150	sca2	RT0052_3432R	TGACACATCCATAGCTTCGTTT				TGACACATCCATAGCTTCACTT		1 bp internal Deletion GvF12, GvF24, GvV257
i3_161-162	1.1 x 14 bp	14	202768-202887	no	insertion	insertion	RT0161-2	RT0162_136F(-)	TGGCATTTGCAGTATGTTGG	130	144	144	TGGCATTTGCAGTATGTGGG	130	1 internal SNP RpNMRC MadE
				1.1 x 14	2.1 x 14	2.1 x 14	IGR	RT0162_7R	AACACTCCTTTAATGGGTTAATACG				CTTTAATGGGTTATGGGTTAATATG		2 internal SNPs RpBreinl
i5_351	1.0 x 75 bp	150	442445-442811	no	no	insertion	RT0351	RT0351_340F	ATGCAACATGCAGCAGATTT	367	367	517	ATGCAACATGCTCCAGATTT	367	1 bp internal deletion RpBuV67CWPP
				1.0 x 75	1.0 x 75	3.0 x75	unknown	RT0351_706R	TGCTTTGTGCTAAACTATTTTTAATG				TGCTTTGCGCTAAACTCTTTTTAATG		1 internal SNP MadridE, Katsinyian, NMRC MadridE
															1 internal SNP MadridE, Katsinyian, NMRC MadridE, GvF12, GvF24, GvV257
															2 internal SNP, NMRC MadridE;
i7_600	8.0 x 84 bp	84	775478-776361	no	insertion	insertion	RT0600	RT0600_842F	CTGATTTTAGTATAGATCAAG	884	968	968	CTGATTTTAGTGTAGATCAAG	671, 755,	Breinl nearly all missing at R end
				8.0 x 84	9.0 x 84	9.0 x 84	unknown	RT0600_1725R	TTCCAAATTATTAGTACGTTGTGC				CTCCGAATTATAAGAATGTTGCAG	839	Cairo, GvF12 assembly gaps
i8_683	no repeat	781	867111-867529	no	insertion	insertion	RT0683	RT0683_585F	GGAAAAGGATAAGTTTGTTCATATTTT	419	1200	1200	GGAAAAGGATAAATTTATTCATGTTAT	1224	Dachau F mismatch, truncated; Cairo3, GvF12 assembly gaps
					781	781	unknown	RT0684_7R	CAGGCATGTGTTTTGTAATTTATATG				TAGGCATGTGTTTTATAATTTATGTG		primers conserved (10); 1 internal SNP GvF12, GvV257
															3 internal SNPs Breinl, Naples, Rp22, Chernikova
															1 internal SNP Breinl
															3 internal SNPs Breinl, NMRC MadridE
															1 internal SNP Breinl, Chernikova, GvF24, GvV257
i10_825-6	1.2 x 17	17	1052639-1052797	no	no	insertion	RT0825-6	RT0825_763F	AAAGGTTGGGATAAAGTTTGGTC	159	159	176	AAAGGTTGGGATAAAGTTTGGCC	164	none
						17	IGR	RT0825_921R(+)	AACTTTTATTCCTTGTCAGAGCCTA				CTTTTTTATTCTTTGTCGTATCCTA
