# Supplementary material for: Genetic typing of isolates of Rickettsia typhi
Source: PLoS Negl Trop Dis. 2022 May 31;16(5):e0010354. doi: 10.1371/journal.pntd.0010354 (PMC9203007; doi:10.1371/journal.pntd.0010354)
Supplement: S5 Table — (XLS) [file pntd.0010354.s005.xls]

## Sheet: S5_Table
Isolate	DNA	Clades
		SNP	INDEL	Combined
Rt B9991 PP	4	s_RT 2	i_RT 3	RT 5
Rt B10056 PP	14	s_RT 2	i_RT 3	RT 5
Rt B72	15	s_RT 3	i_RT 5	RT 7
Rt Bb-a	19	s_RT 3	i_RT 4	RT 6
Rt Bb-b	21	s_RT 3	i_RT 4	RT 6
Rt TH1527	6	s_RT 4	i_RT 2	RT 2
Rt TA837	9	s_RT 5	i_RT 2	RT 3
Rt NA18PP	11	s_RT 6	i_RT 9	RT 11
Rt Museibov	1	s_RT 6	i_RT 2	RT 4
Rt Ger	2	s_RT 6	i_RT 9	RT 11
Rt BII	3	s_RT 6	i_RT 9	RT 11
Rt AZ306	13	s_RT 6	i_RT 8	RT 10
Rt AZ331-a	10	s_RT 6	i_RT 9	RT 11
RT AZ331-b	23	s_RT 6	i_RT 9	RT 11
Rt AZ332-a	20	s_RT 6	i_RT 9	RT 11
Rt AZ332-b	22	s_RT 6	i_RT 9	RT 11
Rt AZ357	18	s_RT 6	i_RT 9	RT 11
Rt Gear	8	s_RT 6	i_RT 7	RT 9
Rt Gear H1268	8	s_RT 6	i_RT 7	RT 9
Rt Rat 18	7	s_RT 6	i_RT 6	RT 8
Rt F2	5	s_RT 6	i_RT 9	RT 11
Rt F2 H6590	17	s_RT 6	i_RT 9	RT 11
Rt WilmPP	16	s_RT 1	i_RT 1	RT 1
RP_Madrid E	24	RP	RP	RP
