# Supplementary material for: Genetic typing of isolates of Rickettsia typhi
Source: PLoS Negl Trop Dis. 2022 May 31;16(5):e0010354. doi: 10.1371/journal.pntd.0010354 (PMC9203007; doi:10.1371/journal.pntd.0010354)
Supplement: S6 Table — (XLS) [file pntd.0010354.s006.xls]

## Sheet: S6_Table
CDS or IGR	Distribution	Mauve consensus locus	Wilm	TM2540	TH1527	B9991	SNP or [small INDEL Site] or Left flank, right flank of insert for large INDELs (Wilmington sequence)
sca RT0015	NS substitution	16921	A	G	A	A	TTTATCATTAGATAATTATAATAAAGG
virB6 (i1_032)	B9991/B10056 only	41,992-42,024				[33 bp deletion]	ATTATCACCGACAGCACCTCCACTTGAAGCTAT deletion, CTCCACTCACAGCAAT, ATTATCACCGACAGCACCTC
yihA RT0035	NS substitution	48587	G	T	G	G	TTGATTTACCGACATTTGACTTA
sca2 repeat	N/A	70737-70,339	AGC	[---]	AGC	AGC	AAAACAGATAACATAGCAGCAGAATCTTTA
sca2 repeat	N/A	70802-70,805	AAG	[---]	AAG	AAG	AGCAGAACGAAAAGAAGAAGTAACACTT
sca2 repeat	N/A	70887-78,889	AGC	[---]	AGC	AGC	TAACATAGCAGCAGAATCT
sca2 (i2_052)	B9991/B10056/ AZ306/Gear	70,903-71352	no sequence	{147 bp insert}	no sequence	{450 bp insert}	insert, CATAGCAGCAGAATCTTTA, GAAGATATGGCAGTAATGTTTAAAGAC
sca2 repeat	N/A	71389-71391	GCA	[---]	GCA	GCA	TCAGAAGAGGCAGCAGAACGAAAA
sca2 repeat	N/A	71487-71,489	AGC	[---]	AGC	AGC	CAGATAACATAGCAGCAGAATCTTTAGAAG
pntB (1_058)	only TH1527	78399	G	G	T	G	TTTACTTGCAGAAGCTAATATAGATTAT
pgsA (2_081)	4 Myanmar only	106397	A	A	A	G	TAATATCAATATGGATAAAGCA
trans reg (3_098)	Wilm only	129543	C	A	A	A	ATAGCTTTTGGTCAAGGACCTAAAAATAG
PG07 (4_PG07)	B9991/B10056 only	129821	T	T	T	G	TCCTAATTAAGGATACAAAATTAGTC
IGR (5_099-1)	Wilm only	134452	T	C	C	C	TGCAGGATGCTGATTGTTAAGAAA
atpF_RT0108	SN substitution	141587	A	G	A	A	AAGCAATGGAAGAATTTTTAGAACA
IGR RT0110-11	N/A	145,738-145,739	TA	[--]	TA	TA	ACGTTATATACTATATATATATATAA
IGR (6_136-I)	TH1527 only	179403	T	T	G	T	GAATAGCTTTTTCTGCTAAATATTG
gatB (7_140)	B9991/B10056 only	181979	G	G	G	T	CCTCGTCAATTACTGTGTTTAGTATTTT
IGR RT0142-3	N/A	185562	T	[-]	T	T	TAAGATAATTTTTTGAATTAAAT
IGR RT0153-4 repeat	N/A	195,766-195,777	no sequence	{12 bp insert}	no sequence	no sequence	TCTTGACTAGAA insert (new tandem repeat), TATATCTGAGAGTATAT, TCTTGACTAGAATAATACATA
IGR (i3_161-162)	Wilm only	203,397-203,310	[14 bp deletion]				CCAGCAGTTGGTTG deletion, TTGATGTATATTTG, CCAGCAGTTGGTATATT
unk RT0214	NS substitution	277258	T	G	T	T	AAGCTTTTTATTTTCTGGTTTTTGACTATT
unk (8_223)	B9991/B10056 only	288855	T	T	T	C	AAAAAGCTTGTACTGATTATAAT
efp (9_230)	TH1527/TA837	295632	A	A	C	A	TTTTTAACTGAAAATATGATTGTTAAA
unk (10_238)	Wilm only	301352	G	A	A	A	AATAATGCGGAATCAATTGCAAAA
RT0247-8 IGR	N/A	312,522-5, 312539-40	AAGA,TT	[----, --]	AAGA,TT	AAGA,TT	AATGTAAGAAAGTAATAATATATTTTTT
pbpE/xthA1 RT0250-51	N/A	318,567-319, 118		[552 bp deletion]			deletion, GGAAAAGCACTTGGAATACAAAG, TATGTAAGGTTAATGAAGGAAT
IGR RT0269-79	N/A	340,010-340,011	TA	[--]	TA	TA	AAAAAACTTATATATATATATTTAA
IGR RT0269-79	N/A	340,076-340,079	TTAA	[----]	TTAA	TTAA	TTAATAAGGTGTTTAATTAAATTTTAATA
IGR RT0269-79	N/A	340,797-340,799	CTT	[---]	CTT	CTT	CGTATTACTTCTTTAGAAC
lacA (11_290)	B9991/B10056 only	368694	C	C	C	T	CTTATTTCGGAGCTACGATTGG
gltX1 RT0316	SN substitution	400684	A	C	A	A	CTCAAATGAGCAAAAACTGGCGGGATC
IGR RT0337-8	N/A	430632, 430649	T, A	[-, -]	T, A	T, A	AAAACTTTTTACAGACATGATCAAAAAAA
IGR (12_348-I)	4 Myanmar only	441282	A	A	A	T	CAATTAAAAATGTTATATATT
unk (i5_351)	3 types	443,141-443,290	no sequence	no sequence	no sequence	{150 bp insert}	insert, TAATTTTTATTTGCAAAATTTTGCAA, AAGAGGAATTGCAGAAAAAATTATACACA
murG (13_398)	Wilm only	505958	A	G	G	G	GGGTTGCCAACAATTTTTATTCCA
unk_RT0435		552056	A	[-]	[-]	[-]	CTAGATTAGAAAAAAAATAATGAAA
sca3 (15_438)	Wilm only	557655	T	G	G	G	GGTGATATATGTAATATAGGCTCA
phoR RT0452	NS substitution	581661	T	G	T	T	AGTTTAATGAGGATCAGCGTCGCAATG
IGR (16_453-I)	TH1527 only	584442	C	C	T	C	CATAAAATAACAAGAAATTTTTAAAA
RT0464-65 IGR	N/A	596968	T	[-]	T	T	TCAAAAGTTTTTTCTTGCAA
unk RT065	F/S	597022	A	[-]	A	A	TTAATTAAAAATGAAAAAAATTCTAT
RT0351 (17_469)	4 Myanmar only	601667	T	T	T	G	CATATAATAGCTATACCATTTGAG
iscS1 (18_473)	B9991/B10056 only	604594	T	T	T	G	TGAGCATCTTTTTCCATTTCATT
IGR_RT0531-532		681586	T	T	[-]	T	AAAAAATGTATATTTAAATTTAATAT
IGR (20_554-I)	4 Myanmar only	718908	C	C	C	T	CCTCACTCCTCGAAATGACTG
IGR RT0564-65	N/A	733333	T	[-]	T	T	ATCAAAAGGTATTTTTTTTATTAATAATAAAA
IGR RT0587-88	N/A	762,727-762,729	ATA	[---]	ATA	ATA	TGCAAAATTTTTTTATAATAATATTATTAA
RT0600 (i7_600)	Wilm/Rat only	776,745-776,828	[84 bp deletion]				deletion, CATTATTAGATTCTATCTTTA, TAGTGCTATGTTCAAGTACAGCTTT
IGR RT0601-02	N/A	779,695-779,701	TTAATAT	[-------]	TTAATAT	TTAATAT	TTTACCCTTAATATTTTTTAATA
pccA (21_608)	Wilm only	791685	A	G	G	G	TTAGAGGCACTTGTAGTTCAG
IGR RT0613-14	N/A	801298	A	C	A	A	TTATAACTTAAAAAAGTTCTGAG
IGR RT0614-615	N/A	804862	A	[-]	A	A	GTGATAGTGTAAAAAAATCACAAAAA
spoTc_RT0616	N/C	805887	C	C	C	T	TATTATAATCACGTATTTGTATCTC
RT0683 (i8_683)	Wilm only	867,873-868,653	[781 bp deletion]				deletion, ATATGATCAATATCCAAATGACTTT, TTTTATGAGAATGAGTTATATCCTTT
IGR RT0744-45 repeat	N/A	948786-948,790	TATTA	[-----]	TATTA	TATTA	ATAAAGTTATTATATTTTATTATATTATAATATATAACTTAAG
unk_RT0746	N/A	950452	A	[-]	[-]	[-]	GCGTTATACCTAATATTTGAAAATGAAA
metK (24_764)	Wilm only	969899	A	G	G	G	GCAGGTGATCAAGAAATGGTTTTCGGTTAT
dnaE RT0765	NS substitution	973182	A	C	A	A	TTTCATCTTTATAATACAACGACTTAACCG
unk RT0767 Repeat	F/S	978632-978,647	no sequence	{16 bp insert}	no sequence	no sequence	TTAACACCTTAGACAA insert, ACATTAACAAATATCTCTT, TTAACACCTTAGACAATA
unk RT0785	NS substitution	1004155	G	A	G	G	AAACAGCAAGTGCAAAATACAGTAATAC
unk (25_796)	4 Myanmar only	1020359	T	T	T	G	CAAGGACTATTTTGATATCCATACATGAA
p34 RT0820	SN substitution	1047239	A	C	A	A	TTAATAAAGGAAGAAGTTACATC
IGR (i10_825-6)	3 of Myanmar	1,054,190-1,054,206	no sequence	no sequence	no sequence	{17 bp insert}	AATTTGTAATTAAGCAA insert, ATATTAGACATTCCTCT, AATTTGTAATTAAGCAAA
gltA (26_832)	TH1527 only	1064277	C	C	T	C	TTTAAGAGCAAGAGCTTCAAGTTC
		1,113,020 consensus length
	NS Nonsynonymous
	SN synonymous
	F/S Frame Shift
	IGR intergenic region
