# Supplementary material for: Genetic typing of isolates of Rickettsia typhi
Source: PLoS Negl Trop Dis. 2022 May 31;16(5):e0010354. doi: 10.1371/journal.pntd.0010354 (PMC9203007; doi:10.1371/journal.pntd.0010354)
Supplement: S1 Fig — DNA numbers are listed in Table 1. (XLSX) [file pntd.0010354.s007.xlsx]

## Sheet: Supp Figure 1
S1_Fig. SNP (MAMA) results with 23 R. typhi DNAs. DNA numbers are listed in Table 1.
1A & 1B: The SNP assay for site 6_136-I is shown with 2 selective primer sets for each polymorphism (A and B). Blue boxes in Panel A show no amplicons for this nucleotide type, and are the only amplicons produced in Panel B for the alternative nucleotide type.
1C and 1D: The SNP assay for site 7_140 is shown with 2 selective primer sets for each polymorphism (C and D). Blue boxes in Panel C show no amplicons for this nucleotide type, and are the only amplicons produced in Panel D for the alternative nucleotide type.
1E and 1F: The SNP assay for site 9_230 is shown with 2 selective primer sets for each polymorphism (E and F). Blue boxes in Panel E show no amplicons for this nucleotide type, and are the only amplicons produced in Panel F for the alternative nucleotide type.
1G and 1H: The SNP assay for site 24_764 is shown with 2 selective primer sets for each polymorphism (G and H). Blue boxes in Panel G show no amplicons for this nucleotide type, and are the only amplicons produced in Panel H for the alternative nucleotide type.
